# Supplementary material for: Does Effectiveness of Adolescent Smoking-Cessation Intervention Endure Into Young Adulthood? 7-Year Follow-Up Results from a Group-Randomized Trial
Source: PLoS One. 2016 Feb 1;11(2):e0146459. doi: 10.1371/journal.pone.0146459 (PMC4734743; doi:10.1371/journal.pone.0146459)
Supplement: S9 File — (ZIP) [file pone.0146459.s009.zip]

Archive with 3 entries (3 files):
- Readme.txt
- Stratified_PermTest_Data.sav
- Unstratified_PermTest_Data.sav.sav
