# Supplementary material for: Does Effectiveness of Adolescent Smoking-Cessation Intervention Endure Into Young Adulthood? 7-Year Follow-Up Results from a Group-Randomized Trial
Source: PLoS One. 2016 Feb 1;11(2):e0146459. doi: 10.1371/journal.pone.0146459 (PMC4734743; doi:10.1371/journal.pone.0146459)
Supplement: S9 File — (ZIP) [file pone.0146459.s009.zip › Readme.txt]

This archive contains the aggregated data that was used to produce the
permutation test results presented in the paper.  The data is
contained in two SPSS datasets, because the format of the data rows
depends upon whether it has been prepared for an unstratifed test
or a stratified test.

UNSTRATIFIED_PERMTEST_DATA.sav contains the data for all
unstratified permutation tests (i.e., all where the sample contains
only baseline daily smokers or only baseline less-than-daily smokers).

There are TWO ROWS per endpoint:
Row 1: Results aggregated for females only.
Row 2: Results aggregated for males only.

Each row contains the items listed below:

GROUP:    Group of interest for this analysis
SUBGROUP: Subgroup of interest for this analysis
SEX:      Gender (1=Female, 2=Male)
VARNUM:   Endpoint number
VARNAME:  Endpoint name (max length 8 characters)
MAINENDP: Main endpoint? (1=Yes, 0=No)
FLOATPT:  Floating point endpoint? (1=Yes, 0=No)
CATEGORY: Category of endpoint
VARDESCR: Endpoint description (up to 84 characters)

RESLTCi, i=1 to 25: Endpoint prevalence for pair i control high school
RESLTCT:            Endpoint prevalence over all controls
RESLTEi, i=1 to 25: Endpoint prevalence for pair i experimental high school.
RESLTET:            Endpoint prevalence over all experimentals.
NSQCi, i=1 to 25:   Number of surveys for pair i control high school
NSQCT:              Number of surveys over all controls
NSQEi, i=1 to 25:   Number of surveys for pair i experimental high school
NSQET:              Number of surveys over all experimentals
EXCLUCi, i=1 to 25: Number of surveys excluded from analysis due to suspect data in pair i control high school
EXCLUCT:            Number of surveys excluded from analysis due to suspect data over all controls
EXCLUEi, i=1 to 25: Number of surveys excluded from analysis due to suspect data in pair i experimental high school
EXCLUET:            Number of surveys excluded from analysis due to suspect data in all experimentals
NOTAPCi, i=1 to 25: Number of surveys not applicable to analysis of this endpoint in pair i control high school
NOTAPCT:            Number of surveys not applicable to analysis of this endpoint over all controls
NOTAPEi, i=1 to 25: Number of surveys not applicable to analysis of this endpoint in pair i experimental high school
NOTAPET:            Number of surveys not applicable to analysis of this endpoint in all experimentals
SMISSCi, i=1 to 25: Number of surveys that lack the item(s) needed to define this endpoint in pair i control high school
SMISSCT:            Number of surveys that lack the item(s) needed to define this endpoint over all controls
SMISSEi, i=1 to 25: Number of surveys that lack the item(s) needed to define this endpoint in pair i experimental high school
SMISSET:            Number of surveys that lack the item(s) needed to define this endpoint in all experimentals
VALIDCi, i=1 to 25: Number of surveys that contributed data for this endpoint in pair i control high school
VALIDCT:            Number of surveys that contributed data for this endpoint over all controls
VALIDEi, i=1 to 25: Number of surveys that contributed data for this endpoint in pair i experimental high schoolimental high school
VALIDET:            Number of surveys that contributed data for this endpoint over all experimentals

In order to prepare the data for use in the unstratified permutation test
program (whose code is included in a separate support file), a snippet
of SPSS syntax must be run on the dataset.  It will write the contents
of the SPSS dataset to an ASCII flat file.  The following is an example
of the required commands:

recode resltc1 to reslte (missing=-1).
write outfile='C:\Analysis\HSHSS\HSYAS\Eval\PermTests\HSYAS-Abs-GrpC1-Perm.dat'
   /1 group subgroup sex varnum varname mainendp floatp category vardescr
   /2 resltc1 to resltc25 resltc
   /3 reslte1 to reslte25 reslte
   /4 nsqc1 to nsqc25 nsqc 
   /5 nsqe1 to nsqe25 nsqe
   /6 excluc1 to excluc25 excluc 
   /7 exclue1 to exclue25 exclue
   /8 notapc1 to notapc25 notapc 
   /9 notape1 to notape25 notape
   /10 smissc1 to smissc25 smissc 
   /11 smisse1 to smisse25 smisse
   /12 validc1 to validc25 validc 
   /13 valide1 to valide25 valide
.

STRATIFIED_PERMTEST_DATA.sav contains the data for all stratified
permutation tests (i.e., all where the sample contains both baseline
daily smokers and baseline less-than-daily smokers).

There are FOUR ROWS per endpoint:
Row 1: Results aggregated for females who smoked less than daily at baseline.
Row 2: Results aggregated for females who smoked daily at baseline.
Row 3: Results aggregated for males who smoked less than daily at baseline.
Row 4: Results aggregated for males who smoked daily at baseline.

Each row contains the items listed below:

GROUP:    Group of interest for this analysis
SUBGROUP: Subgroup of interest for this analysis
SEX:      Gender (1=Female, 2=Male)
VARNUM:   Endpoint number
VARNAME:  Endpoint name (max length 8 characters)
MAINENDP: Main endpoint? (1=Yes, 0=No)
FLOATPT:  Floating point endpoint? (1=Yes, 0=No)
CATEGORY: Category of endpoint
VARDESCR: Endpoint description (up to 84 characters)
STRATVAR: Stratum number
STRDESCR: Strata criterion description (up to 40 characters)

RESLTCi, i=1 to 25: Endpoint prevalence for pair i control high school
RESLTCT:            Endpoint prevalence over all controls
RESLTEi, i=1 to 25: Endpoint prevalence for pair i experimental high school.
RESLTET:            Endpoint prevalence over all experimentals.
NSQCi, i=1 to 25:   Number of surveys for pair i control high school
NSQCT:              Number of surveys over all controls
NSQEi, i=1 to 25:   Number of surveys for pair i experimental high school
NSQET:              Number of surveys over all experimentals
EXCLUCi, i=1 to 25: Number of surveys excluded from analysis due to suspect data in pair i control high school
EXCLUCT:            Number of surveys excluded from analysis due to suspect data over all controls
EXCLUEi, i=1 to 25: Number of surveys excluded from analysis due to suspect data in pair i experimental high school
EXCLUET:            Number of surveys excluded from analysis due to suspect data in all experimentals
NOTAPCi, i=1 to 25: Number of surveys not applicable to analysis of this endpoint in pair i control high school
NOTAPCT:            Number of surveys not applicable to analysis of this endpoint over all controls
NOTAPEi, i=1 to 25: Number of surveys not applicable to analysis of this endpoint in pair i experimental high school
NOTAPET:            Number of surveys not applicable to analysis of this endpoint in all experimentals
SMISSCi, i=1 to 25: Number of surveys that lack the item(s) needed to define this endpoint in pair i control high school
SMISSCT:            Number of surveys that lack the item(s) needed to define this endpoint over all controls
SMISSEi, i=1 to 25: Number of surveys that lack the item(s) needed to define this endpoint in pair i experimental high school
SMISSET:            Number of surveys that lack the item(s) needed to define this endpoint in all experimentals
VALIDCi, i=1 to 25: Number of surveys that contributed data for this endpoint in pair i control high school
VALIDCT:            Number of surveys that contributed data for this endpoint over all controls
VALIDEi, i=1 to 25: Number of surveys that contributed data for this endpoint in pair i experimental high schoolimental high school
VALIDET:            Number of surveys that contributed data for this endpoint over all experimentals

In order to prepare the data for use in the stratified permutation test
program (whose code is included in a separate support file), a snippet
of SPSS syntax must be run on the dataset.  It is similar to the code
that was presented for the unstratified case:

recode resltc1 to reslte (missing=-1).
write outfile='C:\Analysis\HSHSS\HSYAS\Eval\PermTests\HSYAS-Abs-Perm.dat'
   /1 group subgroup sex varnum varname mainendp floatp category vardescr
      stratvar strdescr
   /2 resltc1 to resltc25 resltc
   /3 reslte1 to reslte25 reslte
   /4 nsqc1 to nsqc25 nsqc 
   /5 nsqe1 to nsqe25 nsqe
   /6 excluc1 to excluc25 excluc 
   /7 exclue1 to exclue25 exclue
   /8 notapc1 to notapc25 notapc 
   /9 notape1 to notape25 notape
   /10 smissc1 to smissc25 smissc 
   /11 smisse1 to smisse25 smisse
   /12 validc1 to validc25 validc 
   /13 valide1 to valide25 valide
.

VARNAME, SUBGROUP AND THE RESULTS TABLEs OF THE PAPER

As noted above, VARNAME contains the name of the endpoint in each of the rows
in the SPSS datasets and SUBGROUP contains a description of the subsample of
interest for the analysis.  The endpoints are presented in the datasets in the
order that they appear in the paper's tables, but the following is given for an
explicit concordance:

VARNAME  SUBGROUP                          Results table location
-------- --------                          ----------------------
Quit6Yr  Everyone (stratified)             Table 1, row 1
         Baseline daily smokers            Table 1, row 2
         Baseline less-than-daily smokers  Table 1, row 3

Quit3Yr  Everyone (stratified)             Table 2, row 1
         Baseline daily smokers            Table 2, row 4
         Baseline less-than-daily smokers  Table 2, row 7

Quit12m  Everyone (stratified)             Table 2, row 2
         Baseline daily smokers            Table 2, row 5
         Baseline less-than-daily smokers  Table 2, row 8

Quit6m   Everyone (stratified)             Table 2, row 3
         Baseline daily smokers            Table 2, row 6
         Baseline less-than-daily smokers  Table 2, row 9

Quit6Yr  No BL quit attempts (stratified)  Table 3, row 1
         >=1 BL quit attempts (stratified) Table 3, row 2
         Baseline stage: Precontemplation  Table 3, row 3
         Baseline stage: Contemplation     Table 3, row 4
         Baseline stage: Preparation       Table 3, row 5
NOTE: Only stratified analyses are presented for these subgroups in Table 3.

rdcfreq  Everyone (stratified)             Table A1, row 1
         Baseline daily smokers            Table A2, row 1
         Baseline less-than-daily smokers  Table A3, row 1

rdcigpd  Everyone (stratified)             Table A1, row 2
         Baseline daily smokers            Table A2, row 2
         Baseline less-than-daily smokers  Table A3, row 2

rdsmdays Everyone (stratified)             Table A1, row 3
         Baseline daily smokers            Table A2, row 3
         Baseline less-than-daily smokers  Table A3, row 3

incqtime Everyone (stratified)             Table A1, row 4
         Baseline daily smokers            Table A2, row 4
         Baseline less-than-daily smokers  Table A3, row 4

incladdr Everyone (stratified)             Table A1, row 5
         Baseline daily smokers            Table A2, row 5
         Baseline less-than-daily smokers  Table A3, row 5

incstage Everyone (stratified)             Table A1, row 3
         Baseline daily smokers            Table A2, row 3
         Baseline less-than-daily smokers  Table A3, row 3

Relap6Yr Respondents at Plus-1 AND Plus-7  Table 4, row 1
         Respondents at Plus-1 AND Plus-7  Table 4, row 2
         who were baseline daily smokers
         Respondents at Plus-1 AND Plus-7  Table 4, row 3
         who were baseline less-than-daily
         smokers
NOTE: Permutation test results for this endpoint do not appear in table 4,
      but are mentioned in the text of the Results section.

P1+P7Abs Respondents at Plus-1 AND Plus-7  Not in table
         Respondents at Plus-1 AND Plus-7  Not in table
         who were baseline daily smokers
         Respondents at Plus-1 AND Plus-7  Not in table
         who were baseline less-than-daily
         smokers
NOTE: This endpoint corresponds to the "consistent intervention
      effect" analysis described in the text of the Results section,
      but not in any table.
